# Supplementary material for: Ultraviolet, Did the Cell See It from the Side or the Bottom? Assessment and Modeling of UV Effects on Cultured Cells Using the CL-1000 UV-Crosslinker
Source: BioTech (Basel). 2024 Oct 25;13(4):44. doi: 10.3390/biotech13040044 (PMC11587097; doi:10.3390/biotech13040044)
Supplement: Supplementary file 1 [file biotech-13-00044-s001.zip]

Archive with 1 entries (1 files):
- biotech-3158068-supplementary.pdf
